# Supplementary material for: Salt-Sensitive Hypertension in GR+/− Rats Is Accompanied with Dysregulation in Adrenal Soluble Epoxide Hydrolase and Polyunsaturated Fatty Acid Pathways
Source: Int J Mol Sci. 2021 Dec 8;22(24):13218. doi: 10.3390/ijms222413218 (PMC8708190; doi:10.3390/ijms222413218)
Supplement: Supplementary file 1 [file ijms-22-13218-s001.zip]

Archive with 1 entries (1 files):
- ijms-1469510-supplementary.pdf
